# Supplementary material for: Expression profiling on subclasses of primary parotid gland carcinomas
Source: Oncotarget. 2020 Nov 10;11(45):4123–37. doi: 10.18632/oncotarget.27797 (PMC7665229; doi:10.18632/oncotarget.27797)
Supplement: Supplementary file 2 [file oncotarget-11-4123-s002.xlsx]

## Sheet: Supplementary Table 1
list number	year of initial diagnosis	day of birth	gender	Histologie	Grading	pT	pN	cM	pR	Infiltration of the facial nerve	Hämangiosis	Lymphangiosis	Number of lymph nodes positive	therapy	relapsing
JM-17T	2005	1922-07-21	female	Adenocarcinoma NOS	high grade	4	2b	1	R1	no	yes	no	11	surgery alone	no	83
JM-18T	2005	1945-12-08	female	Adenocarcinoma NOS	high grade	3	0	0	R0	no	no	no	0	surgery alone	no	60
JM-19T	2004	1943-02-28	female	Adenocarcinoma NOS	high grade	3	2b	0	R0	no	no	yes	16	surgery plus postoperative Radio(chemo)therapy	yes	61
JM-21T	1999	1920-02-04	female	Adenocarcinoma NOS	high grade	1	0	0	R0	no	no	no	0	surgery alone	no	79
JM-31T	2005	1928-11-05	female	Adenocarcinoma NOS	high grade	2	0	0	R1	yes	no	no	0	surgery plus postoperative Radio(chemo)therapy	no	77
JM-32T	1995	1927-04-19	male	Adenocarcinoma NOS	high grade	3	2b	0	R0	yes	yes	yes	16	surgery plus postoperative Radio(chemo)therapy	no	68
JM-35T	2003	1965-10-13	female	Adenocarcinoma NOS	high grade	4b	2b	0	unknown	yes	no	yes	5	surgery plus postoperative Radio(chemo)therapy	yes	38
JM-38T	2011	1964-05-20	male	Adenocarcinoma NOS	low grade	4	2b	0	R0	yes	no	no	2	surgery plus postoperative Radio(chemo)therapy	yes	47
JM-40T	2012	1932-08-20	male	Adenocarcinoma NOS	high grade	3	2b	0	R0	yes	no	yes	4	surgery plus postoperative Radio(chemo)therapy	no	80
JM-42T	2010	1932-07-05	male	Adenocarcinoma NOS	low grade	3	2b	0	R0	no	no	no	6	surgery plus postoperative Radio(chemo)therapy	no	78
JM-44T	2011	1933-07-28	female	Adenocarcinoma NOS	high grade	3	2b	0	R0	no	no	no	7	surgery plus postoperative Radio(chemo)therapy	no	78
JM-46T	2002	1939-02-27	male	Adenocarcinoma NOS	high grade	4a	1	0	R1	yes	yes	no	1	surgery plus postoperative Radio(chemo)therapy	no	63
JM-47T	1990	1909-07-27	male	Adenocarcinoma NOS	high grade	4	0	0	R0	yes	yes	no	0	surgery alone	no	81
JM-48T	1992	1958-02-12	male	Adenocarcinoma NOS	high grade	3	2b	0	R1	no	no	yes	3	surgery alone	no	34
JM-51T	2005	1935-07-11	male	Adenocarcinoma NOS	high grade	3	1	0	R0	no	no	yes	1	surgery plus postoperative Radio(chemo)therapy	yes	70
JM-57T	2007	1947-09-14	male	Adenocarcinoma NOS	unknown	4	2	0	unknown	no	no	no	1	surgery plus postoperative Radio(chemo)therapy	no	60
JM-58T	2004	1960-10-19	male	Adenocarcinoma NOS	high grade	4a	2b	0	unknown	yes	no	no	2	surgery plus postoperative Radio(chemo)therapy	unknown	44
JM-59T	2005	1920-02-13	male	Adenocarcinoma NOS	high grade	4a	0	1	R0	no	yes	yes	0	unknown	no	85
JM-62T	2002	1962-02-22	female	Adenocarcinoma NOS	high grade	1	0	0	R0	no	no	no	0	surgery alone	yes	40
JM-63T	2004	1980-02-02	male	Adenocarcinoma NOS	low grade	1	0	0	R0	no	no	no	0	surgery plus postoperative Radio(chemo)therapy	unknown	24
JM-4T	2006	1948-10-05	female	Adenoid cystic carcinoma	low grade	4	0	0	R2	no	no	no	0	surgery plus postoperative Radio(chemo)therapy	yes	58
JM-5T	2005	1973-02-14	male	Adenoid cystic carcinoma	unknown	3	0	0	R0	no	no	no	0	surgery alone	unknown	32
JM-11T	2004	1966-12-28	male	Adenoid cystic carcinoma	high grade	3	1	0	R0	no	no	no	1	surgery plus postoperative Radio(chemo)therapy	yes	38
JM-15T	2008	1977-11-15	female	Adenoid cystic carcinoma	unknown	unknown	unknown	unknown	unknown	unknown	unknown	unknown	unknown	surgery plus postoperative Radio(chemo)therapy	no	31
JM-16T	1999	1963-04-06	male	Adenoid cystic carcinoma	high grade	4b	2b	1	R0	yes	yes	yes	12	unknown	yes	36
JM-23T	2003	1957-04-24	female	Adenoid cystic carcinoma	high grade	2	0	0	R0	no	no	no	0	surgery plus postoperative Radio(chemo)therapy	no	46
JM-25T	2000	1926-12-08	female	Adenoid cystic carcinoma	high grade	1	0	0	R1	yes	no	no	0	surgery alone	no	74
JM-26T	2008	1956-07-15	male	Adenoid cystic carcinoma	unknown	1	0	0	R0	no	no	no	0	surgery plus postoperative Radio(chemo)therapy	no	52
JM-29T	1999	1928-01-03	female	Adenoid cystic carcinoma	high grade	4a	2b	0	unknown	yes	unknown	unknown	2	surgery alone	yes	71
JM-33T	2011	1936-05-14	male	Adenoid cystic carcinoma	high grade	1	0	0	R0	no	no	no	0	surgery alone	no	75
JM-39T	2000	1936-12-19	female	Adenoid cystic carcinoma	high grade	2	0	0	R0	yes	no	no	0	surgery alone	yes	64
JM-43T	2013	1975-02-10	female	Adenoid cystic carcinoma	low grade	4	0	0	R1	yes	no	no	0	surgery plus postoperative Radio(chemo)therapy	no	38
JM-53T	2005	1961-09-11	female	Adenoid cystic carcinoma	high grade	4a	0	0	R1	yes	no	no	0	surgery plus postoperative Radio(chemo)therapy	no	44
JM-55T	2014	1971-08-22	female	Adenoid cystic carcinoma	unknown	4b	0	0	R1	yes	no	no	0	surgery plus postoperative Radio(chemo)therapy	no	43
JM-2T	2009	1969-02-08	female	Mucoepidermoid carcinoma	low grade	3	0	0	R0	no	no	no	0	surgery alone	no	40
JM-3T	2009	1970-08-01	male	Mucoepidermoid carcinoma	low grade	2	0	0	R0	no	no	no	0	surgery plus postoperative Radio(chemo)therapy	no	39
JM-7T	1997	1973-01-13	female	Mucoepidermoid carcinoma	low grade	2	2b	0	R0	yes	yes	no	1	unknown	no	24
JM-8T	1998	1946-05-28	female	Mucoepidermoid carcinoma	low grade	3	0	0	R0	no	no	no	0	surgery plus postoperative Radio(chemo)therapy	no	52
JM-10T	2002	1955-12-08	female	Mucoepidermoid carcinoma	low grade	2	0	0	R0	yes	no	no	0	surgery alone	no	47
JM-34T	1998	1950-11-19	female	Mucoepidermoid carcinoma	low grade	2	0	0	R0	no	no	no	0	surgery alone	no	48
JM-36T	2010	1994-07-24	female	Mucoepidermoid carcinoma	low grade	2	0	0	R0	no	no	no	0	surgery alone	no	16
JM-37T	2003	1961-08-23	female	Mucoepidermoid carcinoma	low grade	1	0	0	R0	no	no	no	0	surgery plus postoperative Radio(chemo)therapy	yes	42
JM-41T	2011	1984-07-16	female	Mucoepidermoid carcinoma	low grade	1	0	0	R0	yes	no	no	0	surgery alone	yes	27
JM-50T	2011	1942-11-05	female	Mucoepidermoid carcinoma	low grade	1	0	0	R0	no	no	no	0	surgery alone	no	69
JM-54T	2014	1992-04-05	male	Mucoepidermoid carcinoma	low grade	4b	2b	0	R2	yes	yes	yes	25	surgery plus postoperative Radio(chemo)therapy	unknown	22
JM-56T	2014	1946-04-29	female	Mucoepidermoid carcinoma	low grade	2	0	0	R0	no	no	no	0	surgery alone	unknown	68
JM-60T	2008	1953-07-21	female	Mucoepidermoid carcinoma	low grade	unknown	unknown	unknown	unknown	no	no	no	unknown	surgery alone	unknown	55

## Sheet: Supplementary Table 2
	Probe Name	Accession #	Probe ID	Class RNA		Probe Name	Accession #	Probe ID	Class RNA
1	ABL1	NM_005157.3	NM_005157.3:3200	Endogenous	366	ITGA3	NM_005501.2	NM_005501.2:1138	Endogenous
2	ACVR1B	NM_004302.3	NM_004302.3:1700	Endogenous	367	ITGA6	NM_000210.1	NM_000210.1:3065	Endogenous
3	ACVR1C	NM_145259.2	NM_145259.2:5168	Endogenous	368	ITGA7	NM_002206.1	NM_002206.1:1170	Endogenous
4	ACVR2A	NM_001616.3	NM_001616.3:1245	Endogenous	369	ITGA8	NM_003638.1	NM_003638.1:1215	Endogenous
5	AKT1	NM_005163.2	NM_005163.2:1772	Endogenous	370	ITGA9	NM_002207.2	NM_002207.2:2380	Endogenous
6	AKT2	NM_001626.2	NM_001626.2:1450	Endogenous	371	ITGB3	NM_000212.2	NM_000212.2:4485	Endogenous
7	AKT3	NM_181690.1	NM_181690.1:755	Endogenous	372	ITGB4	NM_001005731.1	NM_001005731.1:4151	Endogenous
8	ALK	NM_004304.3	NM_004304.3:3495	Endogenous	373	ITGB6	NM_001282353.1	NM_001282353.1:4124	Endogenous
9	ALKBH2	NM_001001655.2	NM_001001655.2:907	Endogenous	374	ITGB7	NM_000889.1	NM_000889.1:1278	Endogenous
10	ALKBH3	NM_139178.3	NM_139178.3:690	Endogenous	375	ITGB8	NM_002214.2	NM_002214.2:2609	Endogenous
11	AMER1	NM_152424.3	NM_152424.3:5755	Endogenous	376	JAG1	NM_000214.2	NM_000214.2:915	Endogenous
12	AMH	NM_000479.3	NM_000479.3:1626	Endogenous	377	JAG2	NM_145159.1	NM_145159.1:4225	Endogenous
13	ANGPT1	NM_001146.3	NM_001146.3:2080	Endogenous	378	JAK1	NM_002227.1	NM_002227.1:285	Endogenous
14	APC	NM_000038.3	NM_000038.3:6850	Endogenous	379	JAK2	NM_004972.2	NM_004972.2:455	Endogenous
15	APH1B	NM_001145646.1	NM_001145646.1:2930	Endogenous	380	JAK3	NM_000215.2	NM_000215.2:1715	Endogenous
16	AR	NM_001011645.1	NM_001011645.1:810	Endogenous	381	JUN	NM_002228.3	NM_002228.3:140	Endogenous
17	ARID1A	NM_006015.4	NM_006015.4:5495	Endogenous	382	KAT2B	NM_003884.3	NM_003884.3:1220	Endogenous
18	ARID1B	NM_020732.3	NM_020732.3:6335	Endogenous	383	KDM5C	NM_004187.2	NM_004187.2:1170	Endogenous
19	ARID2	NM_152641.2	NM_152641.2:3355	Endogenous	384	KDM6A	NM_021140.2	NM_021140.2:2590	Endogenous
20	ARNT2	NM_014862.3	NM_014862.3:5260	Endogenous	385	KIT	NM_000222.1	NM_000222.1:5	Endogenous
21	ASXL1	NM_001164603.1	NM_001164603.1:472	Endogenous	386	KITLG	NM_003994.4	NM_003994.4:1155	Endogenous
22	ATM	NM_138292.3	NM_138292.3:6688	Endogenous	387	KLF4	NM_004235.4	NM_004235.4:1980	Endogenous
23	ATR	NM_001184.2	NM_001184.2:565	Endogenous	388	KMT2C	NM_170606.2	NM_170606.2:12505	Endogenous
24	ATRX	NM_000489.3	NM_000489.3:139	Endogenous	389	KMT2D	NM_003482.3	NM_003482.3:6070	Endogenous
25	AXIN1	NM_181050.1	NM_181050.1:135	Endogenous	390	KRAS	NM_004985.3	NM_004985.3:1790	Endogenous
26	AXIN2	NM_004655.3	NM_004655.3:1035	Endogenous	391	LAMA1	NM_005559.2	NM_005559.2:5230	Endogenous
27	B2M	NM_004048.2	NM_004048.2:25	Endogenous	392	LAMA3	NM_000227.3	NM_000227.3:4260	Endogenous
28	BAD	NM_004322.3	NM_004322.3:652	Endogenous	393	LAMA5	NM_005560.3	NM_005560.3:787	Endogenous
29	BAIAP3	NM_003933.4	NM_003933.4:1950	Endogenous	394	LAMB3	NM_000228.2	NM_000228.2:695	Endogenous
30	BAMBI	NM_012342.2	NM_012342.2:832	Endogenous	395	LAMB4	NM_007356.2	NM_007356.2:2852	Endogenous
31	BAP1	NM_004656.2	NM_004656.2:240	Endogenous	396	LAMC2	NM_005562.2	NM_005562.2:2819	Endogenous
32	BAX	NM_138761.3	NM_138761.3:342	Endogenous	397	LAMC3	NM_006059.3	NM_006059.3:2090	Endogenous
33	BCL2	NM_000657.2	NM_000657.2:5	Endogenous	398	LAT	NM_001014987.1	NM_001014987.1:1290	Endogenous
34	BCL2A1	NM_004049.2	NM_004049.2:80	Endogenous	399	LEF1	NM_016269.3	NM_016269.3:1165	Endogenous
35	BCL2L1	NM_138578.1	NM_138578.1:1560	Endogenous	400	LEFTY1	NM_020997.2	NM_020997.2:1405	Endogenous
36	BCOR	NM_001123383.1	NM_001123383.1:1630	Endogenous	401	LEFTY2	NM_003240.2	NM_003240.2:1283	Endogenous
37	BDNF	NM_170732.4	NM_170732.4:730	Endogenous	402	LEP	NM_000230.2	NM_000230.2:1875	Endogenous
38	BID	NM_197966.1	NM_197966.1:2095	Endogenous	403	LEPR	NM_001003679.1	NM_001003679.1:2000	Endogenous
39	BIRC3	NM_182962.1	NM_182962.1:3	Endogenous	404	LFNG	NM_001040168.1	NM_001040168.1:717	Endogenous
40	BIRC7	NM_022161.2	NM_022161.2:1168	Endogenous	405	LIF	NM_002309.3	NM_002309.3:1240	Endogenous
41	BMP2	NM_001200.2	NM_001200.2:1515	Endogenous	406	LIFR	NM_002310.3	NM_002310.3:2995	Endogenous
42	BMP4	NM_001202.2	NM_001202.2:490	Endogenous	407	LIG4	NM_002312.3	NM_002312.3:2623	Endogenous
43	BMP5	NM_021073.2	NM_021073.2:1570	Endogenous	408	LRP2	NM_004525.2	NM_004525.2:12505	Endogenous
44	BMP6	NM_001718.2	NM_001718.2:1045	Endogenous	409	LTBP1	NM_000627.3	NM_000627.3:4124	Endogenous
45	BMP7	NM_001719.1	NM_001719.1:525	Endogenous	410	MAD2L2	NM_001127325.1	NM_001127325.1:290	Endogenous
46	BMP8A	NM_181809.3	NM_181809.3:5015	Endogenous	411	MAML2	NM_032427.1	NM_032427.1:4125	Endogenous
47	BMPR1B	NM_001203.1	NM_001203.1:430	Endogenous	412	MAP2K1	NM_002755.2	NM_002755.2:970	Endogenous
48	BNIP3	NM_004052.2	NM_004052.2:325	Endogenous	413	MAP2K2	NM_030662.2	NM_030662.2:1325	Endogenous
49	BRAF	NM_004333.3	NM_004333.3:565	Endogenous	414	MAP2K4	NM_003010.2	NM_003010.2:2830	Endogenous
50	BRCA1	NM_007305.2	NM_007305.2:1275	Endogenous	415	MAP2K6	NM_002758.3	NM_002758.3:555	Endogenous
51	BRCA2	NM_000059.3	NM_000059.3:115	Endogenous	416	MAP3K1	NM_005921.1	NM_005921.1:2525	Endogenous
52	BRIP1	NM_032043.1	NM_032043.1:1130	Endogenous	417	MAP3K12	NM_006301.2	NM_006301.2:800	Endogenous
53	C19orf40	NM_152266.3	NM_152266.3:376	Endogenous	418	MAP3K13	NM_004721.3	NM_004721.3:965	Endogenous
54	CACNA1C	NM_199460.2	NM_199460.2:4785	Endogenous	419	MAP3K14	NM_003954.1	NM_003954.1:620	Endogenous
55	CACNA1D	NM_000720.2	NM_000720.2:5195	Endogenous	420	MAP3K5	NM_005923.3	NM_005923.3:2415	Endogenous
56	CACNA1E	NM_000721.2	NM_000721.2:9325	Endogenous	421	MAP3K8	NM_005204.2	NM_005204.2:2050	Endogenous
57	CACNA1G	NM_198397.1	NM_198397.1:1380	Endogenous	422	MAPK1	NM_138957.2	NM_138957.2:430	Endogenous
58	CACNA1H	NM_021098.2	NM_021098.2:3329	Endogenous	423	MAPK10	NM_002753.2	NM_002753.2:2080	Endogenous
59	CACNA2D1	NM_000722.2	NM_000722.2:335	Endogenous	424	MAPK12	NM_002969.3	NM_002969.3:425	Endogenous
60	CACNA2D2	NM_001005505.1	NM_001005505.1:2045	Endogenous	425	MAPK3	NM_001040056.1	NM_001040056.1:580	Endogenous
61	CACNA2D3	NM_018398.2	NM_018398.2:205	Endogenous	426	MAPK8	NM_002750.2	NM_002750.2:945	Endogenous
62	CACNA2D4	NM_001005737.1	NM_001005737.1:990	Endogenous	427	MAPK8IP1	NM_005456.2	NM_005456.2:259	Endogenous
63	CACNB2	NM_000724.3	NM_000724.3:2610	Endogenous	428	MAPK8IP2	NM_012324.2	NM_012324.2:1885	Endogenous
64	CACNB3	NM_000725.2	NM_000725.2:1115	Endogenous	429	MAPK9	NM_139068.2	NM_139068.2:365	Endogenous
65	CACNB4	NM_001005747.2	NM_001005747.2:1483	Endogenous	430	MAPT	NM_016834.3	NM_016834.3:1205	Endogenous
66	CACNG1	NM_000727.2	NM_000727.2:464	Endogenous	431	MCM2	NM_004526.2	NM_004526.2:2945	Endogenous
67	CACNG4	NM_014405.2	NM_014405.2:1030	Endogenous	432	MCM4	NM_182746.1	NM_182746.1:1200	Endogenous
68	CACNG6	NM_145814.1	NM_145814.1:1745	Endogenous	433	MCM5	NM_006739.3	NM_006739.3:1580	Endogenous
69	CALML3	NM_005185.2	NM_005185.2:685	Endogenous	434	MCM7	NM_182776.1	NM_182776.1:1325	Endogenous
70	CALML5	NM_017422.4	NM_017422.4:136	Endogenous	435	MDC1	NM_014641.2	NM_014641.2:6719	Endogenous
71	CALML6	NM_138705.2	NM_138705.2:682	Endogenous	436	MDM2	NM_006878.2	NM_006878.2:280	Endogenous
72	CAMK2B	NM_001220.3	NM_001220.3:365	Endogenous	437	MECOM	NM_005241.2	NM_005241.2:3355	Endogenous
73	CAPN2	NM_001748.4	NM_001748.4:2085	Endogenous	438	MED12	NM_005120.2	NM_005120.2:375	Endogenous
74	CARD11	NM_032415.2	NM_032415.2:1075	Endogenous	439	MEN1	NM_130802.2	NM_130802.2:2480	Endogenous
75	CASP10	NM_032977.3	NM_032977.3:20	Endogenous	440	MET	NM_000245.2	NM_000245.2:405	Endogenous
76	CASP12	NM_001191016.1	NM_001191016.1:595	Endogenous	441	MFNG	NM_002405.2	NM_002405.2:1681	Endogenous
77	CASP3	NM_032991.2	NM_032991.2:685	Endogenous	442	MGMT	NM_002412.3	NM_002412.3:323	Endogenous
78	CASP7	NM_001227.3	NM_001227.3:915	Endogenous	443	MLF1	NM_022443.3	NM_022443.3:720	Endogenous
79	CASP8	NM_001228.4	NM_001228.4:301	Endogenous	444	MLH1	NM_000249.2	NM_000249.2:1605	Endogenous
80	CASP9	NM_001229.2	NM_001229.2:1805	Endogenous	445	MLLT3	NM_004529.2	NM_004529.2:1480	Endogenous
81	CBL	NM_005188.2	NM_005188.2:7485	Endogenous	446	MLLT4	NM_005936.2	NM_005936.2:1560	Endogenous
82	CBLC	NM_012116.3	NM_012116.3:652	Endogenous	447	MMP3	NM_002422.3	NM_002422.3:25	Endogenous
83	CCNA1	NM_003914.3	NM_003914.3:1605	Endogenous	448	MMP7	NM_002423.3	NM_002423.3:311	Endogenous
84	CCNA2	NM_001237.2	NM_001237.2:1210	Endogenous	449	MMP9	NM_004994.2	NM_004994.2:1530	Endogenous
85	CCNB1	NM_031966.2	NM_031966.2:715	Endogenous	450	MNAT1	NM_002431.2	NM_002431.2:975	Endogenous
86	CCNB3	NM_033671.1	NM_033671.1:35	Endogenous	451	MPL	NM_005373.2	NM_005373.2:895	Endogenous
87	CCND1	NM_053056.2	NM_053056.2:690	Endogenous	452	MPO	NM_000250.1	NM_000250.1:545	Endogenous
88	CCND2	NM_001759.2	NM_001759.2:5825	Endogenous	453	MSH2	NM_000251.1	NM_000251.1:2105	Endogenous
89	CCND3	NM_001760.2	NM_001760.2:1215	Endogenous	454	MSH6	NM_000179.1	NM_000179.1:3525	Endogenous
90	CCNE1	NM_001238.1	NM_001238.1:1635	Endogenous	455	MTOR	NM_004958.2	NM_004958.2:5095	Endogenous
91	CCNE2	NM_057735.1	NM_057735.1:50	Endogenous	456	MUTYH	NM_012222.2	NM_012222.2:412	Endogenous
92	CCNO	NM_021147.3	NM_021147.3:45	Endogenous	457	MYB	NM_005375.2	NM_005375.2:3145	Endogenous
93	CCR7	NM_001838.2	NM_001838.2:1610	Endogenous	458	MYC	NM_002467.3	NM_002467.3:1610	Endogenous
94	CD14	NM_000591.2	NM_000591.2:885	Endogenous	459	MYCN	NM_005378.4	NM_005378.4:1545	Endogenous
95	CD19	NM_001770.4	NM_001770.4:1770	Endogenous	460	MYD88	NM_002468.3	NM_002468.3:2145	Endogenous
96	CD40	NM_001250.4	NM_001250.4:1265	Endogenous	461	NASP	NM_172164.1	NM_172164.1:2970	Endogenous
97	CDC14A	NM_033313.2	NM_033313.2:1400	Endogenous	462	NBN	NM_001024688.1	NM_001024688.1:1105	Endogenous
98	CDC14B	NM_003671.3	NM_003671.3:4940	Endogenous	463	NCOR1	NM_006311.3	NM_006311.3:1390	Endogenous
99	CDC25A	NM_001789.2	NM_001789.2:690	Endogenous	464	NF1	NM_000267.2	NM_000267.2:1035	Endogenous
100	CDC25B	NM_021873.2	NM_021873.2:3045	Endogenous	465	NF2	NM_181828.2	NM_181828.2:455	Endogenous
101	CDC25C	NM_001790.2	NM_001790.2:1055	Endogenous	466	NFATC1	NM_172389.1	NM_172389.1:1984	Endogenous
102	CDC6	NM_001254.3	NM_001254.3:1300	Endogenous	467	NFE2L2	NM_006164.3	NM_006164.3:995	Endogenous
103	CDC7	NM_003503.2	NM_003503.2:805	Endogenous	468	NFKB1	NM_003998.2	NM_003998.2:1675	Endogenous
104	CDH1	NM_004360.2	NM_004360.2:1230	Endogenous	469	NFKBIA	NM_020529.1	NM_020529.1:945	Endogenous
105	CDK2	NM_001798.2	NM_001798.2:220	Endogenous	470	NFKBIZ	NM_001005474.1	NM_001005474.1:2030	Endogenous
106	CDK4	NM_000075.2	NM_000075.2:1055	Endogenous	471	NGF	NM_002506.2	NM_002506.2:100	Endogenous
107	CDK6	NM_001259.5	NM_001259.5:15	Endogenous	472	NGFR	NM_002507.1	NM_002507.1:2705	Endogenous
108	CDKN1A	NM_000389.2	NM_000389.2:1975	Endogenous	473	NKD1	NM_033119.3	NM_033119.3:2325	Endogenous
109	CDKN1B	NM_004064.2	NM_004064.2:365	Endogenous	474	NODAL	NM_018055.3	NM_018055.3:320	Endogenous
110	CDKN1C	NM_000076.2	NM_000076.2:1605	Endogenous	475	NOG	NM_005450.4	NM_005450.4:1543	Endogenous
111	CDKN2A	NM_000077.3	NM_000077.3:975	Endogenous	476	NOS3	NM_000603.4	NM_000603.4:1456	Endogenous
112	CDKN2B	NM_004936.3	NM_004936.3:1175	Endogenous	477	NOTCH1	NM_017617.3	NM_017617.3:735	Endogenous
113	CDKN2C	NM_001262.2	NM_001262.2:1295	Endogenous	478	NOTCH2	NM_024408.3	NM_024408.3:2842	Endogenous
114	CDKN2D	NM_001800.3	NM_001800.3:870	Endogenous	479	NOTCH3	NM_000435.2	NM_000435.2:1965	Endogenous
115	CEBPA	NM_004364.2	NM_004364.2:1320	Endogenous	480	NPM1	NM_002520.5	NM_002520.5:10	Endogenous
116	CEBPE	NM_001805.2	NM_001805.2:1096	Endogenous	481	NPM2	NM_182795.1	NM_182795.1:745	Endogenous
117	CHAD	NM_001267.2	NM_001267.2:810	Endogenous	482	NR4A1	NM_173157.1	NM_173157.1:1575	Endogenous
118	CHEK1	NM_001114121.1	NM_001114121.1:2225	Endogenous	483	NR4A3	NM_173198.1	NM_173198.1:2590	Endogenous
119	CHEK2	NM_007194.3	NM_007194.3:140	Endogenous	484	NRAS	NM_002524.3	NM_002524.3:877	Endogenous
120	CHUK	NM_001278.3	NM_001278.3:860	Endogenous	485	NSD1	NM_022455.4	NM_022455.4:10655	Endogenous
121	CIC	NM_015125.3	NM_015125.3:1290	Endogenous	486	NTF3	NM_002527.4	NM_002527.4:151	Endogenous
122	CLCF1	NM_013246.2	NM_013246.2:1296	Endogenous	487	NTHL1	NM_002528.5	NM_002528.5:476	Endogenous
123	CNTFR	NM_147164.1	NM_147164.1:784	Endogenous	488	NTRK1	NM_001012331.1	NM_001012331.1:1365	Endogenous
124	COL11A1	NM_001854.3	NM_001854.3:674	Endogenous	489	NTRK2	NM_001007097.1	NM_001007097.1:1605	Endogenous
125	COL11A2	NM_001163771.1	NM_001163771.1:760	Endogenous	490	NUMBL	NM_004756.3	NM_004756.3:591	Endogenous
126	COL1A1	NM_000088.3	NM_000088.3:5210	Endogenous	491	NUPR1	NM_001042483.1	NM_001042483.1:829	Endogenous
127	COL1A2	NM_000089.3	NM_000089.3:2635	Endogenous	492	OSM	NM_020530.3	NM_020530.3:1662	Endogenous
128	COL24A1	NM_152890.5	NM_152890.5:4752	Endogenous	493	PAK3	NM_002578.2	NM_002578.2:1830	Endogenous
129	COL27A1	NM_032888.2	NM_032888.2:5120	Endogenous	494	PAK7	NM_177990.1	NM_177990.1:615	Endogenous
130	COL2A1	NM_001844.4	NM_001844.4:4745	Endogenous	495	PAX3	NM_013942.3	NM_013942.3:705	Endogenous
131	COL3A1	NM_000090.3	NM_000090.3:180	Endogenous	496	PAX5	NM_016734.1	NM_016734.1:2288	Endogenous
132	COL4A3	NM_000091.3	NM_000091.3:5630	Endogenous	497	PAX8	NM_013953.3	NM_013953.3:3465	Endogenous
133	COL4A4	NM_000092.4	NM_000092.4:8255	Endogenous	498	PBRM1	NM_181042.3	NM_181042.3:6100	Endogenous
134	COL4A5	NM_033381.1	NM_033381.1:5360	Endogenous	499	PBX1	NM_002585.2	NM_002585.2:368	Endogenous
135	COL4A6	NM_001847.2	NM_001847.2:1070	Endogenous	500	PBX3	NM_006195.5	NM_006195.5:2050	Endogenous
136	COL5A1	NM_000093.3	NM_000093.3:6345	Endogenous	501	PCK1	NM_002591.2	NM_002591.2:1870	Endogenous
137	COL5A2	NM_000393.3	NM_000393.3:4075	Endogenous	502	PCNA	NM_002592.2	NM_002592.2:280	Endogenous
138	COL6A6	NM_001102608.1	NM_001102608.1:5926	Endogenous	503	PDGFA	NM_002607.5	NM_002607.5:2460	Endogenous
139	COMP	NM_000095.2	NM_000095.2:1744	Endogenous	504	PDGFB	NM_033016.2	NM_033016.2:1480	Endogenous
140	CREB3L1	NM_052854.1	NM_052854.1:195	Endogenous	505	PDGFC	NM_016205.1	NM_016205.1:10	Endogenous
141	CREB3L3	NM_001271995.1	NM_001271995.1:1050	Endogenous	506	PDGFD	NM_025208.4	NM_025208.4:1120	Endogenous
142	CREB3L4	NM_130898.2	NM_130898.2:1505	Endogenous	507	PDGFRA	NM_006206.3	NM_006206.3:1925	Endogenous
143	CREB5	NM_182898.2	NM_182898.2:1885	Endogenous	508	PDGFRB	NM_002609.3	NM_002609.3:840	Endogenous
144	CREBBP	NM_004380.2	NM_004380.2:8855	Endogenous	509	PGF	NM_002632.5	NM_002632.5:1047	Endogenous
145	CRLF2	NM_001012288.1	NM_001012288.1:605	Endogenous	510	PHF6	NM_032335.3	NM_032335.3:85	Endogenous
146	CSF1R	NM_005211.2	NM_005211.2:3775	Endogenous	511	PIK3CA	NM_006218.2	NM_006218.2:2445	Endogenous
147	CSF2	NM_000758.2	NM_000758.2:475	Endogenous	512	PIK3CB	NM_006219.1	NM_006219.1:2945	Endogenous
148	CSF3	NM_000759.3	NM_000759.3:851	Endogenous	513	PIK3CD	NM_005026.3	NM_005026.3:95	Endogenous
149	CSF3R	NM_156038.2	NM_156038.2:90	Endogenous	514	PIK3CG	NM_002649.2	NM_002649.2:2125	Endogenous
150	CTNNB1	NM_001904.3	NM_001904.3:2265	Endogenous	515	PIK3R1	NM_181504.2	NM_181504.2:1105	Endogenous
151	CUL1	NM_003592.2	NM_003592.2:1487	Endogenous	516	PIK3R2	NM_005027.2	NM_005027.2:3100	Endogenous
152	CXXC4	NM_025212.1	NM_025212.1:293	Endogenous	517	PIK3R3	NM_003629.3	NM_003629.3:1800	Endogenous
153	CYLD	NM_015247.1	NM_015247.1:2890	Endogenous	518	PIK3R5	NM_001142633.1	NM_001142633.1:3335	Endogenous
154	DAXX	NM_001350.3	NM_001350.3:1875	Endogenous	519	PIM1	NM_002648.2	NM_002648.2:1630	Endogenous
155	DDB2	NM_000107.1	NM_000107.1:840	Endogenous	520	PITX2	NM_000325.5	NM_000325.5:1381	Endogenous
156	DDIT3	NM_004083.4	NM_004083.4:40	Endogenous	521	PKMYT1	NM_004203.3	NM_004203.3:780	Endogenous
157	DDIT4	NM_019058.2	NM_019058.2:85	Endogenous	522	PLA1A	NM_015900.2	NM_015900.2:1250	Endogenous
158	DKK1	NM_012242.2	NM_012242.2:75	Endogenous	523	PLA2G10	NM_003561.1	NM_003561.1:779	Endogenous
159	DKK2	NM_014421.2	NM_014421.2:1135	Endogenous	524	PLA2G2A	NM_000300.2	NM_000300.2:715	Endogenous
160	DKK4	NM_014420.2	NM_014420.2:640	Endogenous	525	PLA2G3	NM_015715.3	NM_015715.3:2415	Endogenous
161	DLL1	NM_005618.3	NM_005618.3:2580	Endogenous	526	PLA2G4A	NM_024420.2	NM_024420.2:1763	Endogenous
162	DLL3	NM_203486.2	NM_203486.2:1842	Endogenous	527	PLA2G4C	NM_003706.2	NM_003706.2:2310	Endogenous
163	DLL4	NM_019074.2	NM_019074.2:893	Endogenous	528	PLA2G4E	NM_001206670.1	NM_001206670.1:4174	Endogenous
164	DNMT1	NM_001379.2	NM_001379.2:1495	Endogenous	529	PLA2G4F	NM_213600.2	NM_213600.2:3140	Endogenous
165	DNMT3A	NM_022552.3	NM_022552.3:3835	Endogenous	530	PLA2G5	NM_000929.2	NM_000929.2:1375	Endogenous
166	DTX1	NM_004416.2	NM_004416.2:2855	Endogenous	531	PLAT	NM_000931.2	NM_000931.2:1334	Endogenous
167	DTX3	NM_178502.2	NM_178502.2:1620	Endogenous	532	PLAU	NM_002658.2	NM_002658.2:793	Endogenous
168	DTX4	NM_015177.1	NM_015177.1:4820	Endogenous	533	PLCB1	NM_182734.1	NM_182734.1:170	Endogenous
169	DUSP10	NM_144728.2	NM_144728.2:1176	Endogenous	534	PLCB4	NM_000933.3	NM_000933.3:215	Endogenous
170	DUSP2	NM_004418.3	NM_004418.3:1235	Endogenous	535	PLCE1	NM_001165979.1	NM_001165979.1:392	Endogenous
171	DUSP4	NM_057158.2	NM_057158.2:3115	Endogenous	536	PLCG2	NM_002661.2	NM_002661.2:525	Endogenous
172	DUSP5	NM_004419.3	NM_004419.3:675	Endogenous	537	PLD1	NM_002662.3	NM_002662.3:1265	Endogenous
173	DUSP6	NM_001946.2	NM_001946.2:1535	Endogenous	538	PML	NM_002675.3	NM_002675.3:281	Endogenous
174	DUSP8	NM_004420.2	NM_004420.2:2165	Endogenous	539	POLB	NM_002690.1	NM_002690.1:145	Endogenous
175	E2F1	NM_005225.1	NM_005225.1:935	Endogenous	540	POLD1	NM_002691.2	NM_002691.2:2392	Endogenous
176	E2F5	NM_001951.3	NM_001951.3:444	Endogenous	541	POLD4	NM_021173.2	NM_021173.2:470	Endogenous
177	EFNA1	NM_004428.2	NM_004428.2:650	Endogenous	542	POLE2	NM_002692.2	NM_002692.2:1420	Endogenous
178	EFNA2	NM_001405.3	NM_001405.3:1538	Endogenous	543	POLR2D	NM_004805.3	NM_004805.3:1476	Endogenous
179	EFNA3	NM_004952.4	NM_004952.4:1672	Endogenous	544	POLR2H	NM_001278698.1	NM_001278698.1:940	Endogenous
180	EFNA5	NM_001962.2	NM_001962.2:5035	Endogenous	545	POLR2J	NM_006234.4	NM_006234.4:618	Endogenous
181	EGF	NM_001963.3	NM_001963.3:3930	Endogenous	546	PPARG	NM_015869.3	NM_015869.3:1035	Endogenous
182	EGFR	NM_201282.1	NM_201282.1:360	Endogenous	547	PPARGC1A	NM_013261.3	NM_013261.3:1505	Endogenous
183	EIF4EBP1	NM_004095.3	NM_004095.3:363	Endogenous	548	PPP2CB	NM_001009552.1	NM_001009552.1:1075	Endogenous
184	ENDOG	NM_004435.2	NM_004435.2:694	Endogenous	549	PPP2R1A	NM_014225.3	NM_014225.3:1440	Endogenous
185	EP300	NM_001429.2	NM_001429.2:715	Endogenous	550	PPP2R2B	NM_181676.2	NM_181676.2:690	Endogenous
186	EPHA2	NM_004431.2	NM_004431.2:1525	Endogenous	551	PPP2R2C	NM_181876.2	NM_181876.2:2215	Endogenous
187	EPO	NM_000799.2	NM_000799.2:1055	Endogenous	552	PPP3CA	NM_000944.4	NM_000944.4:3920	Endogenous
188	EPOR	NM_000121.2	NM_000121.2:1295	Endogenous	553	PPP3CB	NM_001142354.1	NM_001142354.1:1690	Endogenous
189	ERBB2	NM_004448.2	NM_004448.2:2380	Endogenous	554	PPP3CC	NM_005605.3	NM_005605.3:1460	Endogenous
190	ERCC2	NM_000400.2	NM_000400.2:240	Endogenous	555	PPP3R1	NM_000945.3	NM_000945.3:2385	Endogenous
191	ERCC6	NM_000124.2	NM_000124.2:3235	Endogenous	556	PPP3R2	NM_147180.2	NM_147180.2:1165	Endogenous
192	ETS2	NM_005239.4	NM_005239.4:1175	Endogenous	557	PRDM1	NM_182907.1	NM_182907.1:310	Endogenous
193	ETV1	NM_004956.4	NM_004956.4:1719	Endogenous	558	PRKAA2	NM_006252.2	NM_006252.2:975	Endogenous
194	ETV4	NM_001079675.1	NM_001079675.1:1535	Endogenous	559	PRKACA	NM_002730.3	NM_002730.3:400	Endogenous
195	ETV7	NM_016135.2	NM_016135.2:794	Endogenous	560	PRKACB	NM_182948.2	NM_182948.2:805	Endogenous
196	EYA1	NM_172059.2	NM_172059.2:1090	Endogenous	561	PRKACG	NM_002732.2	NM_002732.2:775	Endogenous
197	EZH2	NM_004456.3	NM_004456.3:190	Endogenous	562	PRKAR1B	NM_001164759.1	NM_001164759.1:1112	Endogenous
198	FANCA	NM_000135.2	NM_000135.2:265	Endogenous	563	PRKAR2A	NM_004157.2	NM_004157.2:1590	Endogenous
199	FANCB	NM_152633.2	NM_152633.2:2470	Endogenous	564	PRKAR2B	NM_002736.2	NM_002736.2:1350	Endogenous
200	FANCC	NM_000136.2	NM_000136.2:310	Endogenous	565	PRKCA	NM_002737.2	NM_002737.2:5560	Endogenous
201	FANCE	NM_021922.2	NM_021922.2:1275	Endogenous	566	PRKCB	NM_212535.1	NM_212535.1:1750	Endogenous
202	FANCF	NM_022725.2	NM_022725.2:845	Endogenous	567	PRKCG	NM_002739.3	NM_002739.3:445	Endogenous
203	FANCG	NM_004629.1	NM_004629.1:1900	Endogenous	568	PRKDC	NM_006904.6	NM_006904.6:12750	Endogenous
204	FANCL	NM_001114636.1	NM_001114636.1:446	Endogenous	569	PRKX	NM_005044.1	NM_005044.1:2590	Endogenous
205	FAS	NM_152876.1	NM_152876.1:1740	Endogenous	570	PRL	NM_000948.3	NM_000948.3:835	Endogenous
206	FASLG	NM_000639.1	NM_000639.1:625	Endogenous	571	PRLR	NM_001204318.1	NM_001204318.1:563	Endogenous
207	FBXW7	NM_018315.4	NM_018315.4:1480	Endogenous	572	PRMT8	NM_019854.3	NM_019854.3:1900	Endogenous
208	FEN1	NM_004111.4	NM_004111.4:425	Endogenous	573	PROM1	NM_006017.1	NM_006017.1:925	Endogenous
209	FGF1	NM_033137.1	NM_033137.1:315	Endogenous	574	PTCH1	NM_000264.3	NM_000264.3:5420	Endogenous
210	FGF10	NM_004465.1	NM_004465.1:85	Endogenous	575	PTCRA	NM_138296.2	NM_138296.2:507	Endogenous
211	FGF11	NM_004112.2	NM_004112.2:1670	Endogenous	576	PTEN	NM_000314.3	NM_000314.3:1675	Endogenous
212	FGF12	NM_004113.4	NM_004113.4:685	Endogenous	577	PTPN11	NM_002834.3	NM_002834.3:1480	Endogenous
213	FGF13	NM_033642.1	NM_033642.1:620	Endogenous	578	PTPN5	NM_001039970.1	NM_001039970.1:2354	Endogenous
214	FGF14	NM_004115.3	NM_004115.3:725	Endogenous	579	PTPRR	NM_001207015.1	NM_001207015.1:1652	Endogenous
215	FGF16	NM_003868.1	NM_003868.1:504	Endogenous	580	PTTG2	NM_006607.2	NM_006607.2:5	Endogenous
216	FGF17	NM_003867.2	NM_003867.2:279	Endogenous	581	RAC1	NM_198829.1	NM_198829.1:1250	Endogenous
217	FGF18	NM_003862.1	NM_003862.1:850	Endogenous	582	RAC2	NM_002872.3	NM_002872.3:1069	Endogenous
218	FGF19	NM_005117.2	NM_005117.2:786	Endogenous	583	RAC3	NM_005052.2	NM_005052.2:702	Endogenous
219	FGF2	NM_002006.4	NM_002006.4:620	Endogenous	584	RAD21	NM_006265.2	NM_006265.2:1080	Endogenous
220	FGF20	NM_019851.1	NM_019851.1:390	Endogenous	585	RAD50	NM_005732.2	NM_005732.2:5397	Endogenous
221	FGF21	NM_019113.2	NM_019113.2:125	Endogenous	586	RAD51	NM_133487.2	NM_133487.2:566	Endogenous
222	FGF22	NM_020637.1	NM_020637.1:206	Endogenous	587	RAD52	NM_134424.2	NM_134424.2:297	Endogenous
223	FGF23	NM_020638.2	NM_020638.2:1390	Endogenous	588	RAF1	NM_002880.2	NM_002880.2:1990	Endogenous
224	FGF3	NM_005247.2	NM_005247.2:692	Endogenous	589	RASA4	NM_001079877.2	NM_001079877.2:5330	Endogenous
225	FGF4	NM_002007.2	NM_002007.2:688	Endogenous	590	RASAL1	NM_004658.1	NM_004658.1:2900	Endogenous
226	FGF5	NM_004464.3	NM_004464.3:4785	Endogenous	591	RASGRF1	NM_153815.2	NM_153815.2:2443	Endogenous
227	FGF6	NM_020996.1	NM_020996.1:420	Endogenous	592	RASGRF2	NM_006909.1	NM_006909.1:2675	Endogenous
228	FGF7	NM_002009.3	NM_002009.3:190	Endogenous	593	RASGRP1	NM_005739.3	NM_005739.3:365	Endogenous
229	FGF8	NM_033163.3	NM_033163.3:544	Endogenous	594	RASGRP2	NM_001098670.1	NM_001098670.1:1978	Endogenous
230	FGF9	NM_002010.2	NM_002010.2:1565	Endogenous	595	RB1	NM_000321.1	NM_000321.1:2110	Endogenous
231	FGFR1	NM_015850.2	NM_015850.2:1335	Endogenous	596	RBX1	NM_014248.2	NM_014248.2:162	Endogenous
232	FGFR2	NM_000141.4	NM_000141.4:647	Endogenous	597	RELA	NM_021975.3	NM_021975.3:1990	Endogenous
233	FGFR3	NM_022965.2	NM_022965.2:3170	Endogenous	598	RELN	NM_005045.2	NM_005045.2:345	Endogenous
234	FGFR4	NM_002011.3	NM_002011.3:1585	Endogenous	599	RET	NM_020630.4	NM_020630.4:2911	Endogenous
235	FIGF	NM_004469.2	NM_004469.2:580	Endogenous	600	RFC3	NM_002915.3	NM_002915.3:740	Endogenous
236	FLNA	NM_001456.3	NM_001456.3:7335	Endogenous	601	RFC4	NM_181573.2	NM_181573.2:1035	Endogenous
237	FLNC	NM_001127487.1	NM_001127487.1:7144	Endogenous	602	RHOA	NM_001664.2	NM_001664.2:1230	Endogenous
238	FLT1	NM_002019.4	NM_002019.4:530	Endogenous	603	RIN1	NM_004292.2	NM_004292.2:2572	Endogenous
239	FLT3	NM_004119.1	NM_004119.1:580	Endogenous	604	RNF43	NM_017763.4	NM_017763.4:725	Endogenous
240	FN1	NM_212482.1	NM_212482.1:1776	Endogenous	605	RPA3	NM_002947.3	NM_002947.3:990	Endogenous
241	FOS	NM_005252.2	NM_005252.2:1475	Endogenous	606	RPS27A	NM_002954.5	NM_002954.5:650	Endogenous
242	FOSL1	NM_005438.2	NM_005438.2:280	Endogenous	607	RPS6KA5	NM_004755.2	NM_004755.2:855	Endogenous
243	FOXL2	NM_023067.2	NM_023067.2:1290	Endogenous	608	RPS6KA6	NM_014496.1	NM_014496.1:2250	Endogenous
244	FOXO4	NM_005938.2	NM_005938.2:35	Endogenous	609	RRAS2	NM_001102669.2	NM_001102669.2:1785	Endogenous
245	FST	NM_006350.2	NM_006350.2:575	Endogenous	610	RUNX1	NM_001754.4	NM_001754.4:635	Endogenous
246	FUBP1	NM_003902.3	NM_003902.3:820	Endogenous	611	RUNX1T1	NM_004349.2	NM_004349.2:1085	Endogenous
247	FUT8	NM_004480.4	NM_004480.4:2841	Endogenous	612	RXRG	NM_006917.3	NM_006917.3:1105	Endogenous
248	FZD10	NM_007197.2	NM_007197.2:1810	Endogenous	613	SETBP1	NM_015559.2	NM_015559.2:704	Endogenous
249	FZD2	NM_001466.2	NM_001466.2:845	Endogenous	614	SETD2	NM_014159.6	NM_014159.6:6160	Endogenous
250	FZD3	NM_017412.2	NM_017412.2:435	Endogenous	615	SF3B1	NM_001005526.1	NM_001005526.1:0	Endogenous
251	FZD7	NM_003507.1	NM_003507.1:1890	Endogenous	616	SFN	NM_006142.3	NM_006142.3:579	Endogenous
252	FZD8	NM_031866.1	NM_031866.1:890	Endogenous	617	SFRP1	NM_003012.3	NM_003012.3:3320	Endogenous
253	FZD9	NM_003508.2	NM_003508.2:1320	Endogenous	618	SFRP2	NM_003013.2	NM_003013.2:840	Endogenous
254	GADD45A	NM_001924.2	NM_001924.2:865	Endogenous	619	SFRP4	NM_003014.2	NM_003014.2:1060	Endogenous
255	GADD45B	NM_015675.2	NM_015675.2:365	Endogenous	620	SGK2	NM_170693.1	NM_170693.1:1485	Endogenous
256	GADD45G	NM_006705.3	NM_006705.3:250	Endogenous	621	SHC1	NM_183001.4	NM_183001.4:3355	Endogenous
257	GAS1	NM_002048.2	NM_002048.2:1525	Endogenous	622	SHC2	NM_012435.2	NM_012435.2:698	Endogenous
258	GATA1	NM_002049.2	NM_002049.2:1001	Endogenous	623	SHC3	NM_016848.5	NM_016848.5:6155	Endogenous
259	GATA2	NM_032638.3	NM_032638.3:1495	Endogenous	624	SHC4	NM_203349.2	NM_203349.2:1570	Endogenous
260	GATA3	NM_001002295.1	NM_001002295.1:2835	Endogenous	625	SIN3A	NM_015477.1	NM_015477.1:1605	Endogenous
261	GDF6	NM_001001557.2	NM_001001557.2:1908	Endogenous	626	SIRT4	NM_012240.1	NM_012240.1:915	Endogenous
262	GHR	NM_000163.2	NM_000163.2:1835	Endogenous	627	SIX1	NM_005982.3	NM_005982.3:25	Endogenous
263	GLI1	NM_005269.1	NM_005269.1:2885	Endogenous	628	SKP1	NM_170679.2	NM_170679.2:630	Endogenous
264	GLI3	NM_000168.5	NM_000168.5:4769	Endogenous	629	SKP2	NM_005983.2	NM_005983.2:615	Endogenous
265	GNA11	NM_002067.1	NM_002067.1:555	Endogenous	630	SMAD2	NM_001003652.1	NM_001003652.1:4500	Endogenous
266	GNAQ	NM_002072.2	NM_002072.2:1100	Endogenous	631	SMAD3	NM_005902.3	NM_005902.3:4220	Endogenous
267	GNAS	NM_080425.1	NM_080425.1:1910	Endogenous	632	SMAD4	NM_005359.3	NM_005359.3:1370	Endogenous
268	GNG12	NM_018841.3	NM_018841.3:245	Endogenous	633	SMAD9	NM_005905.2	NM_005905.2:1595	Endogenous
269	GNG4	NM_004485.2	NM_004485.2:215	Endogenous	634	SMARCA4	NM_003072.3	NM_003072.3:5400	Endogenous
270	GNG7	NM_052847.1	NM_052847.1:3920	Endogenous	635	SMARCB1	NM_003073.3	NM_003073.3:1060	Endogenous
271	GNGT1	NM_021955.3	NM_021955.3:260	Endogenous	636	SMC1A	NM_006306.2	NM_006306.2:2320	Endogenous
272	GPC4	NM_001448.2	NM_001448.2:820	Endogenous	637	SMC1B	NM_148674.3	NM_148674.3:3600	Endogenous
273	GRB2	NM_002086.4	NM_002086.4:412	Endogenous	638	SMC3	NM_005445.3	NM_005445.3:3525	Endogenous
274	GRIA3	NM_000828.4	NM_000828.4:426	Endogenous	639	SMO	NM_005631.3	NM_005631.3:1615	Endogenous
275	GRIN1	NM_000832.5	NM_000832.5:1290	Endogenous	640	SOCS1	NM_003745.1	NM_003745.1:1025	Endogenous
276	GRIN2A	NM_000833.3	NM_000833.3:4497	Endogenous	641	SOCS2	NM_003877.3	NM_003877.3:1020	Endogenous
277	GRIN2B	NM_000834.3	NM_000834.3:1144	Endogenous	642	SOCS3	NM_003955.3	NM_003955.3:1870	Endogenous
278	GSK3B	NM_002093.2	NM_002093.2:925	Endogenous	643	SOS1	NM_005633.2	NM_005633.2:1635	Endogenous
279	GTF2H3	NM_001516.3	NM_001516.3:70	Endogenous	644	SOS2	NM_006939.2	NM_006939.2:3845	Endogenous
280	GZMB	NM_004131.3	NM_004131.3:540	Endogenous	645	SOST	NM_025237.2	NM_025237.2:980	Endogenous
281	H2AFX	NM_002105.2	NM_002105.2:1392	Endogenous	646	SOX17	NM_022454.3	NM_022454.3:1374	Endogenous
282	H3F3A	NM_002107.3	NM_002107.3:190	Endogenous	647	SOX9	NM_000346.2	NM_000346.2:2135	Endogenous
283	H3F3C	NM_001013699.2	NM_001013699.2:829	Endogenous	648	SP1	NM_003109.1	NM_003109.1:5970	Endogenous
284	HDAC1	NM_004964.2	NM_004964.2:785	Endogenous	649	SPOP	NM_001007226.1	NM_001007226.1:2726	Endogenous
285	HDAC10	NM_032019.5	NM_032019.5:932	Endogenous	650	SPP1	NM_000582.2	NM_000582.2:760	Endogenous
286	HDAC11	NM_024827.3	NM_024827.3:2601	Endogenous	651	SPRY1	NM_005841.1	NM_005841.1:810	Endogenous
287	HDAC2	NM_001527.1	NM_001527.1:930	Endogenous	652	SPRY2	NM_005842.2	NM_005842.2:85	Endogenous
288	HDAC4	NM_006037.3	NM_006037.3:6965	Endogenous	653	SPRY4	NM_030964.3	NM_030964.3:1900	Endogenous
289	HDAC5	NM_005474.4	NM_005474.4:3160	Endogenous	654	SRSF2	NM_003016.3	NM_003016.3:312	Endogenous
290	HDAC6	NM_006044.2	NM_006044.2:536	Endogenous	655	SSX1	NM_005635.2	NM_005635.2:148	Endogenous
291	HELLS	NM_018063.3	NM_018063.3:2040	Endogenous	656	STAG2	NM_001042749.1	NM_001042749.1:4040	Endogenous
292	HES1	NM_005524.2	NM_005524.2:860	Endogenous	657	STAT1	NM_007315.2	NM_007315.2:205	Endogenous
293	HES5	NM_001010926.3	NM_001010926.3:1160	Endogenous	658	STAT3	NM_139276.2	NM_139276.2:4535	Endogenous
294	HGF	NM_000601.4	NM_000601.4:550	Endogenous	659	STAT4	NM_003151.2	NM_003151.2:789	Endogenous
295	HHEX	NM_002729.4	NM_002729.4:1479	Endogenous	660	STK11	NM_000455.4	NM_000455.4:2060	Endogenous
296	HHIP	NM_022475.1	NM_022475.1:2135	Endogenous	661	STMN1	NM_203401.1	NM_203401.1:478	Endogenous
297	HIST1H3B	NM_003537.3	NM_003537.3:335	Endogenous	662	SUV39H2	NM_024670.3	NM_024670.3:2035	Endogenous
298	HIST1H3G	NM_003534.2	NM_003534.2:348	Endogenous	663	SYK	NM_003177.3	NM_003177.3:1685	Endogenous
299	HIST1H3H	NM_003536.2	NM_003536.2:355	Endogenous	664	TBL1XR1	NM_024665.4	NM_024665.4:915	Endogenous
300	HMGA1	NM_145904.1	NM_145904.1:871	Endogenous	665	TCF3	NM_003200.2	NM_003200.2:4325	Endogenous
301	HMGA2	NM_003484.1	NM_003484.1:328	Endogenous	666	TCF7L1	NM_031283.1	NM_031283.1:2215	Endogenous
302	HNF1A	NM_000545.4	NM_000545.4:2125	Endogenous	667	TCL1B	NM_004918.2	NM_004918.2:319	Endogenous
303	HOXA10	NM_018951.3	NM_018951.3:1503	Endogenous	668	TET2	NM_001127208.2	NM_001127208.2:2882	Endogenous
304	HOXA11	NM_005523.5	NM_005523.5:1525	Endogenous	669	TFDP1	NM_007111.4	NM_007111.4:1826	Endogenous
305	HOXA9	NM_152739.3	NM_152739.3:1015	Endogenous	670	TGFB1	NM_000660.3	NM_000660.3:1260	Endogenous
306	HPGD	NM_001145816.2	NM_001145816.2:96	Endogenous	671	TGFB2	NM_003238.2	NM_003238.2:1125	Endogenous
307	HRAS	NM_005343.2	NM_005343.2:396	Endogenous	672	TGFB3	NM_003239.2	NM_003239.2:2825	Endogenous
308	HSP90B1	NM_003299.1	NM_003299.1:160	Endogenous	673	TGFBR2	NM_001024847.1	NM_001024847.1:1760	Endogenous
309	HSPA1A	NM_005345.5	NM_005345.5:98	Endogenous	674	THBS1	NM_003246.2	NM_003246.2:3465	Endogenous
310	HSPA2	NM_021979.3	NM_021979.3:2095	Endogenous	675	THBS4	NM_003248.3	NM_003248.3:985	Endogenous
311	HSPA6	NM_002155.3	NM_002155.3:2018	Endogenous	676	THEM4	NM_053055.4	NM_053055.4:764	Endogenous
312	HSPB1	NM_001540.3	NM_001540.3:374	Endogenous	677	TIAM1	NM_003253.2	NM_003253.2:5620	Endogenous
313	IBSP	NM_004967.3	NM_004967.3:876	Endogenous	678	TLR2	NM_003264.3	NM_003264.3:180	Endogenous
314	ID1	NM_002165.2	NM_002165.2:345	Endogenous	679	TLR4	NM_138554.2	NM_138554.2:2570	Endogenous
315	ID2	NM_002166.4	NM_002166.4:505	Endogenous	680	TLX1	NM_005521.3	NM_005521.3:1915	Endogenous
316	ID4	NM_001546.2	NM_001546.2:2048	Endogenous	681	TMPRSS2	NM_005656.2	NM_005656.2:1290	Endogenous
317	IDH1	NM_005896.2	NM_005896.2:105	Endogenous	682	TNC	NM_002160.3	NM_002160.3:4	Endogenous
318	IDH2	NM_002168.2	NM_002168.2:944	Endogenous	683	TNF	NM_000594.2	NM_000594.2:1010	Endogenous
319	IFNA17	NM_021268.2	NM_021268.2:291	Endogenous	684	TNFAIP3	NM_006290.2	NM_006290.2:260	Endogenous
320	IFNA2	NM_000605.3	NM_000605.3:11	Endogenous	685	TNFRSF10A	NM_003844.2	NM_003844.2:950	Endogenous
321	IFNA7	NM_021057.2	NM_021057.2:0	Endogenous	686	TNFRSF10B	NM_003842.3	NM_003842.3:565	Endogenous
322	IFNG	NM_000619.2	NM_000619.2:970	Endogenous	687	TNFRSF10C	NM_003841.2	NM_003841.2:5	Endogenous
323	IGF1	NM_000618.3	NM_000618.3:491	Endogenous	688	TNFRSF10D	NM_003840.3	NM_003840.3:2380	Endogenous
324	IGF1R	NM_000875.2	NM_000875.2:455	Endogenous	689	TNFSF10	NM_003810.2	NM_003810.2:115	Endogenous
325	IGFBP3	NM_000598.4	NM_000598.4:1255	Endogenous	690	TNN	NM_022093.1	NM_022093.1:3580	Endogenous
326	IKBKB	NM_001556.1	NM_001556.1:1995	Endogenous	691	TNR	NM_003285.2	NM_003285.2:3154	Endogenous
327	IKBKG	NM_003639.2	NM_003639.2:470	Endogenous	692	TP53	NM_000546.2	NM_000546.2:1330	Endogenous
328	IL10	NM_000572.2	NM_000572.2:230	Endogenous	693	TPO	NM_175722.1	NM_175722.1:2400	Endogenous
329	IL11	NM_000641.2	NM_000641.2:1145	Endogenous	694	TRAF7	NM_032271.2	NM_032271.2:1105	Endogenous
330	IL11RA	NM_147162.1	NM_147162.1:400	Endogenous	695	TSC1	NM_000368.3	NM_000368.3:100	Endogenous
331	IL12A	NM_000882.2	NM_000882.2:775	Endogenous	696	TSHR	NM_001018036.2	NM_001018036.2:735	Endogenous
332	IL12B	NM_002187.2	NM_002187.2:1435	Endogenous	697	TSLP	NM_033035.4	NM_033035.4:899	Endogenous
333	IL12RB2	NM_001559.2	NM_001559.2:1315	Endogenous	698	TSPAN7	NM_004615.3	NM_004615.3:725	Endogenous
334	IL13	NM_002188.2	NM_002188.2:516	Endogenous	699	TTK	NM_003318.3	NM_003318.3:1200	Endogenous
335	IL13RA2	NM_000640.2	NM_000640.2:400	Endogenous	700	U2AF1	NM_001025203.1	NM_001025203.1:400	Endogenous
336	IL15	NM_172174.1	NM_172174.1:1685	Endogenous	701	UBB	NM_018955.2	NM_018955.2:15	Endogenous
337	IL19	NM_013371.3	NM_013371.3:1030	Endogenous	702	UBE2T	NM_014176.3	NM_014176.3:595	Endogenous
338	IL1A	NM_000575.3	NM_000575.3:1085	Endogenous	703	UTY	NM_007125.3	NM_007125.3:450	Endogenous
339	IL1B	NM_000576.2	NM_000576.2:840	Endogenous	704	VEGFA	NM_001025366.1	NM_001025366.1:1325	Endogenous
340	IL1R1	NM_000877.2	NM_000877.2:4295	Endogenous	705	VEGFC	NM_005429.2	NM_005429.2:565	Endogenous
341	IL1R2	NM_173343.1	NM_173343.1:113	Endogenous	706	VHL	NM_000551.2	NM_000551.2:1280	Endogenous
342	IL1RAP	NM_002182.2	NM_002182.2:460	Endogenous	707	WEE1	NM_003390.3	NM_003390.3:1225	Endogenous
343	IL20RA	NM_014432.2	NM_014432.2:535	Endogenous	708	WHSC1	NM_007331.1	NM_007331.1:1260	Endogenous
344	IL20RB	NM_144717.2	NM_144717.2:1575	Endogenous	709	WHSC1L1	NM_017778.2	NM_017778.2:485	Endogenous
345	IL22RA1	NM_021258.2	NM_021258.2:2524	Endogenous	710	WIF1	NM_007191.2	NM_007191.2:765	Endogenous
346	IL22RA2	NM_181309.1	NM_181309.1:290	Endogenous	711	WNT10A	NM_025216.2	NM_025216.2:2255	Endogenous
347	IL23A	NM_016584.2	NM_016584.2:411	Endogenous	712	WNT10B	NM_003394.2	NM_003394.2:2070	Endogenous
348	IL23R	NM_144701.2	NM_144701.2:710	Endogenous	713	WNT11	NM_004626.2	NM_004626.2:960	Endogenous
349	IL24	NM_181339.1	NM_181339.1:1016	Endogenous	714	WNT16	NM_057168.1	NM_057168.1:1621	Endogenous
350	IL2RA	NM_000417.1	NM_000417.1:1000	Endogenous	715	WNT2	NM_003391.2	NM_003391.2:2014	Endogenous
351	IL2RB	NM_000878.2	NM_000878.2:1980	Endogenous	716	WNT2B	NM_024494.1	NM_024494.1:1530	Endogenous
352	IL3	NM_000588.3	NM_000588.3:130	Endogenous	717	WNT3	NM_030753.3	NM_030753.3:1335	Endogenous
353	IL3RA	NM_002183.2	NM_002183.2:745	Endogenous	718	WNT4	NM_030761.3	NM_030761.3:625	Endogenous
354	IL5RA	NM_000564.3	NM_000564.3:210	Endogenous	719	WNT5A	NM_003392.3	NM_003392.3:475	Endogenous
355	IL6	NM_000600.1	NM_000600.1:220	Endogenous	720	WNT5B	NM_032642.2	NM_032642.2:1745	Endogenous
356	IL6R	NM_000565.2	NM_000565.2:993	Endogenous	721	WNT6	NM_006522.3	NM_006522.3:1200	Endogenous
357	IL7	NM_000880.2	NM_000880.2:38	Endogenous	722	WNT7A	NM_004625.3	NM_004625.3:325	Endogenous
358	IL7R	NM_002185.2	NM_002185.2:1610	Endogenous	723	WNT7B	NM_058238.1	NM_058238.1:1535	Endogenous
359	IL8	NM_000584.2	NM_000584.2:25	Endogenous	724	WT1	NM_000378.3	NM_000378.3:2160	Endogenous
360	INHBA	NM_002192.2	NM_002192.2:490	Endogenous	725	XPA	NM_000380.3	NM_000380.3:265	Endogenous
361	INHBB	NM_002193.2	NM_002193.2:1969	Endogenous	726	XRCC4	NM_003401.3	NM_003401.3:772	Endogenous
362	IRAK2	NM_001570.3	NM_001570.3:1285	Endogenous	727	ZAK	NM_016653.2	NM_016653.2:995	Endogenous
363	IRAK3	NM_007199.1	NM_007199.1:1735	Endogenous	728	ZBTB16	NM_006006.4	NM_006006.4:1585	Endogenous
364	IRS1	NM_005544.2	NM_005544.2:6224	Endogenous	729	ZBTB32	NM_014383.1	NM_014383.1:1620	Endogenous
365	ITGA2	NM_002203.2	NM_002203.2:475	Endogenous	730	ZIC2	NM_007129.2	NM_007129.2:1849	Endogenous
